# Supplementary material for: The Limits on Trypanosomatid Morphological Diversity
Source: PLoS One. 2013 Nov 19;8(11):e79581. doi: 10.1371/journal.pone.0079581 (PMC3834336; doi:10.1371/journal.pone.0079581)
Supplement: Table S1 — Morphometry of trypanosomatids. The complete morphometric data set used for this analysis, derived from previously published data for many trypanosomatid species from different vertebrate and invertebrate hosts. (XLSX) [file pone.0079581.s001.xlsx]

## Sheet: Sheet1
Trypanosomatid		Host				Reference	Cell body length (C. leng., μm)				Cell body width (C. wid., μm)				Free flagellum length (F. f. leng., μm)				Kinetoplastposterior distance (K.P. dist., μm)				Derived morphometry									Host erythrocyte morphology								Notes
																							Measures					Ranges				Species specific data				Genus specific data
Genus	Species	Genus	Species	Location	Type		Min	Max	Mean	St. dev.	Min	Max	Mean	St. dev.	Min	Max	Mean	St. dev.	Min	Max	Mean	St. dev.	C. leng.	C. wid.	F. f. leng.	K.P. dist.	F. leng.	C. leng.	C. wid.	F. f. leng.	F. leng.	Maj. axis	Min. axis	Vol.	Area	Maj. axis	Min. axis	Vol.	Area
Angomonas	deanei	Zelus	leucogrammus	Unknown	Insecta	Teixeira et al. 2011	3.6	5.5	4.3	0.6	1.2	2.2	1.5	0.2	1	4	2.7	1.5					4.3	1.5	2.7			1.9	1	3
Blastocrithidia	campanulata	Trichoptera	sp	Hind gut	Insecta	Mackinnon 1911	5	12			0.75	2.5			6	10							8.5	1.625	8			7	1.75	4
Blastocrithidia	christophersi	Rhipicephalus	sangineus	Rectum	Insecta	Wallace 1966	20	35			2.5	4			8	12							27.5	3.25	10			15	1.5	4
Blastocrithidia	cleti	Cletus	varius	Intestine	Insecta	Wallace 1966			21								4						21		4
Blastocrithidia	ctenocephali	Ctenocephalides	canis	Midgut	Insecta	Wallace 1966	8	22			1	2			6	8							15	1.5	7			14	1	2
Blastocrithidia	euschisti	Euschistus	servus	Midgut	Insecta	Wallace 1966			13.5				1.7				13.5						13.5	1.7	13.5
Blastocrithidia	euschisti	Euschistus	servus	Midgut	Insecta	Hanson and McGhee 1961			13.5				1.74										13.5	1.74
Blastocrithidia	gallardoi	Microtomus	lunifer	Feces	Insecta	Wallace 1966	30	38							39	90							34		64.5			8		51
Blastocrithidia	gerridis	Gerris	fossarum	Midgut and hindgut	Insecta	Wallace 1966	17.5	70	48.6		1.25	2.75	2.3		1.75	15	7.8						48.6	2.3	7.8			52.5	9.75	13.25
Blastocrithidia	gerridis	Gerris	comatus	Midgut and hindgut	Insecta	Wallace, Todd and Rogers 1965	17.5	70	48.6		1.25	2.75	2.3		1.75	15	7.8						48.6	2.3	7.8			52.5	1.5	13.25
Blastocrithidia	hyalommae	Hyalomma	aegyptium	Hemocel	Insecta	Wallace 1966	13.5	37.5									12.5						25.5		12.5			24
Blastocrithidia	hystrichopsyllae	Hystrichopsylla	talpae	Alimentary canal	Insecta	Mackinnon 1909			10.8				2				9						10.8	2	9
Blastocrithidia	leptocoridis	Leptocoris	trivittatus	Stomach and intestine	Insecta	Wallace 1966	20	40			1.5	3			15	20							30	2.25	17.5			20	1.5	5
Blastocrithidia	leptotrypanoides	Dioctria	rufipes	Intestine	Insecta	Wallace 1966	22	30							26	32							26		29			8		6
Blastocrithidia	listropodae	Listropoda	schmidlii	Intestine	Insecta	Wallace 1966	6	12									13						9		13			6
Blastocrithidia	lituri	Legogorrus	liturae	Intestine	Insecta	Wallace 1966	10.2	18.7			3.4	8.5											14.45	5.95				8.5	5.1
Blastocrithidia	nalipi	Apiomerus	lanipes	Intestine	Insecta	Wallace 1966	8	20								8							14					12
Blastocrithidia	ortheae	Orthaea	bilobata	Crop and intestine	Insecta	Wallace 1966	15	50							25	90							32.5		57.5			35		65
Blastocrithidia	oxcycareni	Oxycarenus	lavaterae	Intestine, salivary glands	Insecta	Wallace 1966	10	32															21					22
Blastocrithidia	penicillideae	Penicillidia	pachymela	Intestine	Insecta	Wallace 1966	13	121															67					108
Blastocrithidia	sandoni	Holopterna	alata	Midgut and hindgut	Insecta	Wallace 1966		35
Blastocrithidia	spinigeri	Spiniger	domesticus	Intestine	Insecta	Wallace 1966	15	18									10						16.5		10			3
Blastocrithidia	subulata	Tabanus	glaucopis	Midgut	Insecta	Wallace 1966			30						20	25							30		22.5					5
Blastocrithidia	vacuolata	Rhinocoris	albopilosus	Intestine	Insecta	Wallace 1966	16	18									24						17		24			2
Blastocrithidia	veliae	Microvelia	currens	Midgut	Insecta	Wallace 1966	20	48.5	34.4		4	12.5	7.7										34.4	7.7				28.5	8.5
Blastocrithidia	veliae	Gerris	comatus	Midgut	Insecta	Wallace, Todd and Rogers 1965	20	43.5	34.4		4	12.5	7.7		2.5	10.5	5.4						34.4	7.7	5.4			23.5	8.5	8
Crithidia	acanthocephali	Ancanthocephala	femorata	Hindgut	Insecta	Wallace 1966			6.32				2.5										6.32	2.5
Crithidia	acanthocephali	Acanthocephala	femorata	Alimentary tract	Insecta	Hanson and McGhee 1961			6.32				2.53										6.32	2.53
Crithidia	acidophili	Oncopeltus	faciatus	Alimentary tract	Insecta	McGhee, Hanson and Schmittner 1969			5.8				2.2										5.8	2.2
Crithidia	agilis	Trichoptera	sp	Intestine	Insecta	Mackinnon 1911	8	14					4.5										11	4.5				6
Crithidia	arili	Arilus	cristatus	Alimentary tract	Insecta	McGhee, Hanson and Schmittner 1969			6.1				2.4										6.1	2.4
Crithidia	bombi	Bombus	lucorum	Faeces	Insecta	SchmidHempel and Tognazzo 2010	3	9.5	6.03	1.09			2.31	0.56									6.03	2.31				6.5	1.84224
Crithidia	brasiliensis	Zelus	sp	Alimentary tract	Insecta	De Sa, De Sa, Veronese, Filho and Gander 2007	6	16	9.2		2	5	3.2		6	13.5	10.1						9.2	3.2	10.1			10	3	7.5
Crithidia	desouzai				Insecta	Motta, Cava, Fiorini, Soares and De Souza 1991			4.7														4.7
Crithidia	epedana	Euschistus	servus	Alimentary tract	Insecta	McGhee, Hanson and Schmittner 1969			6.22				1.8										6.22	1.8
Crithidia	expoeki	Bombus	lucorum	Faeces	Insecta	SchmidHempel and Tognazzo 2010	4.5	11.5	8.15	1.26			3.75	1.11									8.15	3.75				7	3.65158
Crithidia	fasciculata	Culex	Pipens	Hind gut	Insecta	Wallace 1943	3	8			2	4											5.5	3				5	2
Crithidia	flexonema	Gerris	remigis	Hind gut and rectum	Insecta	Wallace, Clark, Dyer and Collins 1960	4	9	6.7		1.8	3	2.4		4	9	7.8						6.7	2.4	7.8			5	1.2	5
Crithidia	harmosa	Euryophthalmus	davisi	Alimentary tract	Insecta	McGhee, Hanson and Schmittner 1969			6.8				2.4										6.8	2.4
Crithidia	hutneri	Cosmoclopius	sp	Hind gut	Insecta	Roitman, Mundim, Azevedo and Kitajima 1977	4	10	7.5		2	3.5	2.8		4.5	10.5	9						7.5	2.8	9			6	1.5	6
Crithidia	luciliae	Lucilia	sp	Hindgut and rectum	Insecta	Wallace 1966	8.5	13.6							10	14							11.05		12			5.1		4
Crithidia	luciliae thermophila	Zelus	leucogrammus	Hind gut	Insecta	Roitman, Mundim, Azevedo and Kitajima 1977	5.5	13.5	7.4		2	5	3		5.5	14	6.2						7.4	3	6.2			8	3	8.5
Crithidia	mellificae	Apis	mellifera	Alimentary tract	Insecta	Langridge and McGhee 1967	3.41	10.85	7.04		2.87	8.98	5.48		4.47	9.57	6.47						7.04	5.48	6.47			7.44	6.11	5.1
Crithidia	rileyi	Tabanus	epistates	Hind gut	Insecta	Wallace 1962	5	11	7.5		2	3.6	3.02		4	11	6.8						7.5	3.02	6.8			6	1.6	7
Crithidia	zeli	Zelus	exsanguis	Alimentary tract	Insecta	McGhee, Hanson and Schmittner 1969			6.2				2.2										6.2	2.2
Herpetomonas	algeriensis	Culex	pipens	Intestine	Insecta	Wallace 1966			12						3.5	6							12		4.75					2.5
Herpetomonas	bombycis	Bombyx	mori	Hemocoel	Insecta	Wallace 1966	6	12							10	20							9		15			6		10
Herpetomonas	costoris	Gerris	comatus		Insecta	Borghesan et al. 2012	13	19.5	16.1	2.6	2.1	3.5	2.9	0.5	15.3	31.7	23.3	5.9					16.1	2.9	23.3			6.5	1.4	16.4
Herpetomonas	elegans	Ornidia	obesa	Intestine	Insecta	Borghesan et al. 2012	4.6	9.4	7.1	1.1	1.2	2.6	1.9	0.3	4.4	16.3	8.6	3					7.1	1.9	8.6			4.8	1.4	11.9
Herpetomonas	isaaci	Musca	domestica	Intestine	Insecta	Borghesan et al. 2012	6.4	11.9	8.8	1.4	2	3	2.6	0.3	5.2	18	9.5	3					8.8	2.6	9.5			5.5	1	12.8
Herpetomonas	ludwigi	Tipula	maxima	Gastric ceca of larva	Insecta	Wallace 1966	8	34								17							21					26
Herpetomonas	ludwigi	Tipula	paludosa	Alimentary tract	Insecta	Vickerman 1960	8	26			1	2				17							17	1.5				18	1
Herpetomonas	mariadeanei	Muscina	stabulans	Alimentary tract	Insecta	Yoshida, Freymuller and Wallace 1978	9	19.5	15.2														15.2					10.5
Herpetomonas	mariadeanei	Muscina	stabulans		Insecta	Yoshida, Freymuller and Wallace 1978	7.5	19.5															13.5					12
Herpetomonas	megaseliae	Megaselia	scalaris		Insecta	Daggett, Dollahon and Janovy 1972	8	22			4	5			8	22							15	4.5	15			14	1	14
Herpetomonas	mirabilis	Cynomyopsis	cadaverina		Insecta	Borghesan et al. 2012	11.4	65.2	29	9.1	1.6	4.4	2.8	0.8	2.7	21.5	10.3	4.5					29	2.8	10.3			53.8	2.8	18.8
Herpetomonas	modestus	Chrysomyia	megacephala	Intestine	Insecta	Borghesan et al. 2012	7.6	15	10.6	2	1.7	2.8	2.2	0.3	10.7	24.1	13.5	2.7					10.6	2.2	13.5			7.4	1.1	13.4
Herpetomonas	muscarum	Musca	domestica	Intestine	Insecta	Wallace 1966	10.2	18.5							21	45							14.35		33			8.3		24
Herpetomonas	muscarum	Musca	domestica		Insecta	Borghesan et al. 2012	9.3	24.4	16	4.9	1.4	2	1.8	0.2	3	26	16.5	8					16	1.8	16.5			15.1	0.6	23
Herpetomonas	muscarum ingenoplastis	Phormia	regina	Alimentary tract	Insecta	Rogers and Wallace 1971	9	30							14	41							19.5		27.5			21		27
Herpetomonas	muscarum muscarum	Musca	domestica	Alimentary tract	Insecta	Rogers and Wallace 1971	10	25	19.7														19.7					15
Herpetomonas	notonectae	Notonecta	viridis	Intestine	Insecta	Wallace 1966	10	16							12	18							13		15			6		6
Herpetomonas	pediculi	Pediculus	humanus humanus	Alimentary tract	Insecta	Fantham 1912	11	26															18.5					15
Herpetomonas	puellarum	Chrysomya	putoria	Intestine	Insecta	Borghesan et al. 2012	5.6	8.4	7	0.8	1.9	2.6	2.3	0.3	4.9	9	6.6	1.5					7	2.3	6.6			2.8	0.7	4.1
Herpetomonas	samueli	Zelus	leucogrammus		Insecta	Borghesan et al. 2012	12.8	20.4	16	2	1.1	1.8	1.5	0.2	9.5	23.6	17.4	0.5					16	1.5	17.4			7.6	0.7	14.1
Herpetomonas	samuelpessoai	Zelus	leucogrammus		Insecta	Borghesan et al. 2012	6.3	11.6	9	1.5	1.8	3	2.3	0.3	6.6	14.3	10.7	2.2					9	2.3	10.7			5.3	1.2	7.7
Herpetomonas	sp	Mythimna	separata	Alimentary tract	Insecta	Malone, Wigley and Dhana 1985	3.4	12			1.3	4.3			13.8	18.7							7.7	2.8	16.25			8.6	3	4.9
Herpetomonas	swainei	Neodiprion	swainei	Alimentary tract	Insecta	Smirnoff and Lipa 1970	7.5	13			3	4			3.5	10							10.25	3.5	6.75			5.5	1	6.5
Herpetomonas	trimorpha	Culicoides	truncorum		Insecta	Zídková et al. 2010	7.5	8.5	8.2	0.3	2.5	3	2.7	1.2	5.9	13.6	10.2	2.3					8.2	2.7	10.2			1	0.5	7.7
Herpetomonas	wanderleyi	Chocliomyia	macellaria	Intestine	Insecta	Borghesan et al. 2012	13.4	66.2	31.1	13.6	1.3	5.5	2.5	0.9	10.3	25.8	16	4.7					31.1	2.5	16			52.8	4.2	15.5
Herpetomonas	ztiplika	Culicoides	kibunensis		Insecta	Podlipaev et al. 2004	20.4	37.4	28	4.7	2.7	5.3	3.6	0.53									28	3.6				17	2.6
Leishmania	brasiliensis				Insecta	Noguchi and Tilden 1926	5	8			1.5	3			3	6							6.5	2.25	4.5			3	1.5	3
Leishmania	infantum	Ctenocephalides	canis	Intestine of adults	Insecta	Tyzzer and Walker 1919	9	12.5							7.5	15.3							10.75		11.4			3.5		7.8
Leptomonas	anthomyiae	Anthomyia	maculata	Intestine	Insecta	Wallace 1966	15	30							8	15							22.5		11.5			15		7
Leptomonas	arctocorixae	Arctocorixa	interrupta	Intestine	Insecta	Wallace 1966	10	19							17	23							14.5		20			9		6
Leptomonas	arctocorixae	Arctocorixa	interrupta	Intestine	Insecta	Becker 1927	10	19					2		17	23							14.5	2	20			9		6
Leptomonas	aspongopi	Aspongopus	vidualus	Intestine and salivary glands	Insecta	Wallace 1966		18								13
Leptomonas	capsularis	Cletus	ochraceus	Hindgut	Insecta	Gibbs 1951	20	35							20	35							27.5		27.5			15		15
Leptomonas	chattoni	Agrotis	pronubana	Hemocoel of catipillars	Insecta	Wallace 1966			35								45						35		45
Leptomonas	collosoma	Gerris	dissortis	Hindgut and rectum	Insecta	Wallace 1966	7	14							8	16							10.5		12			7		8
Leptomonas	collosoma	Gerris	dissortis	Hind gut and rectum	Insecta	Wallace, Clark, Dyer and Collins 1960	7	14	11.4		1.5	2.5	1.8		8	16	11.5						11.4	1.8	11.5			7	1	8
Leptomonas	costaricensis	Ricolla	simillia	Intestine	Insecta	Yurchenko, Lukes, Jirku, Zeledon and Maslov 2006	7.3	15.1	11.6	1.2		1.5			7.4	12.3	9.9	1.2					11.6		9.9			7.8		4.9
Leptomonas	costoris	Gerris	comatus	Midgut	Insecta	Wallace 1966	12.5	32.5							2.5	20							22.5		11.25			20		17.5
Leptomonas	costoris	Gerris	comatus	Midgut	Insecta	Wallace, Todd and Rogers 1965	12.5	32.5	21.4		1.3	5	3.5		2.5	20	7.8						21.4	3.5	7.8			20	3.7	17.5
Leptomonas	ctenocephali	Ctenocephalus	agyrtes	Alimentary canal	Insecta	Mackinnon 1909			21				2										21	2
Leptomonas	ctenocephali	Ctenocephalus	canis	Gut	Insecta	Noguchi and Tilden 1926	11	16.7			1.3	2.5			7.3	21							13.85	1.9	14.15			5.7	1.2	13.7
Leptomonas	ctenocephali	Ctenocephalides	canis	Intestine	Insecta	Wallace 1966	6	17								16							11.5					11
Leptomonas	ctenocephali	Ctenocephalides	canis	Intestine of adults	Insecta	Tyzzer and Walker 1919	11	16.7							7.3	21							13.85		14.15			5.7		13.7
Leptomonas	ctenocephali	Ctenocephalus	canis		Insecta	Gibbs 1947			21								21						21		21
Leptomonas	culicidarum	Anopheles	quadrimaculatus	Gut	Insecta	Noguchi and Tilden 1926	6	8			1.8	2.5			4	6							7	2.15	5			2	0.7	2
Leptomonas	drosophilae	Drosophila	confusa	Intestine	Insecta	Wallace 1966	20	35								40							27.5					15
Leptomonas	eristalis	Eristalis	tenax	Midgut of lava	Insecta	Wallace 1966			24								30						24		30
Leptomonas	familiaris	Lygaeus	familiaris	Intestine	Insecta	Wallace 1966	18	33.75								67							25.875					15.75
Leptomonas	familiaris saxatilis	Lygaeus	saxatilis	Intestine, hemocoel, salivary glands	Insecta	Wallace 1966	30	35								70							32.5					5
Leptomonas	foveati	Notocyrius	foveatus	Intestine	Insecta	Wallace 1966	6.8	23.8							5.1	15.3							15.3		10.2			17		10.2
Leptomonas	lactosovorans	Zelurus	martinsi	Anterior gut	Insecta	Manaia, De Souza, Lustosa and Roitman 1981	8.6	21.6	15.5		1.4	2.4	1.85		8.6	26.8	16.4						15.5	1.85	16.4			13	1	18.2
Leptomonas	larvicola	Stratiomyia	sp	Intestine of larva	Insecta	Wallace 1966			12								18						12		18
Leptomonas	leptoglossi	Leptoglossus	phyllopus	Alimentary tract	Insecta	Hanson and MgGhee 1961			15.13				1.8										15.13	1.8
Leptomonas	ludwigi	Tipula	paludosa	Gut	Insecta	Vickerman 1960	8	26			1	2				17							17	1.5				18	1
Leptomonas	lygaeorum	Asclepias	syriaca	Gut	Insecta	Noguchi and Tilden 1926	8	12			2	2.5			2	10							10	2.25	6			4	0.5	8
Leptomonas	media	Calliphora	sp	Gut	Insecta	Noguchi and Tilden 1926	16	20			2.5	3			8	25							18	2.75	16.5			4	0.5	17
Leptomonas	mercieri	Simulium	reptans	Hemocoel	Insecta	Wallace 1966	8	12							12	15							10		13.5			4		3
Leptomonas	mirabilis	Cynomyopis	cadaverina	Hind gut	Insecta	Wallace and Todd 1964	6.2	198	56.3	5.9	0.6	6	2.6		7.5	45	21.8						56.3	2.6	21.8			191.8	5.4	37.5
Leptomonas	mirperi	Mirperus	jaculus	Intestine	Insecta	Wallace 1966			15.1								13.6						15.1		13.6
Leptomonas	muscidarum	Musca	domestica	Gut	Insecta	Noguchi and Tilden 1926	15	30			3	3.5			15	35							22.5	3.25	25			15	0.5	20
Leptomonas	oestrorum	Gedoelstia	cristata	Intestine of larva	Insecta	Wallace 1966	30	45							16	24							37.5		20			15		8
Leptomonas	pattoni	Nosopsyllus	fasciatus	Intestine	Insecta	Wallace 1966	7.5	10									12						8.75		12			2.5
Leptomonas	pediculi	Pediculus	humanus	Intestine	Insecta	Wallace 1966	11	26									30						18.5		30			15
Leptomonas	periplanetae	Blatta	orientalis	Stomach and intestine	Insecta	Wallace 1966	14	16							25	40							15		32.5			2		15
Leptomonas	puleximulantis	Pulex	simulans	Gut	Insecta	Beard, Butler and Greiner 1989	8.78	18.53	13	2.62	1.5	3.9	2.18	0.5	6.8	14.6	9.77						13	2.18	9.77			9.75	2.4	7.8
Leptomonas	rhinoestri	Rhinoestrus	nivarletti	Intestine of larva	Insecta	Wallace 1966	14	18							16	24							16		20			4		8
Leptomonas	sarcophagae			Intestine	Insecta	Wallace 1966	3	7							15	20							5		17.5			4		5
Leptomonas	serinethae	Lygaeus	jraterna	Intestine	Insecta	Wallace 1966		48								42
Leptomonas	soudanensis	Chrysomya		Intestine	Insecta	Wallace 1966	18	25							10	12							21.5		11			7		2
Leptomonas	sp	Leia	sp	Alimentary canal	Insecta	Gibbs 1959	14	26															20					12
Leptomonas	sp	Paramecium	trichium	Macronucleus	Insecta	Gillies and Hanson 1953			5				1.5			12							5	1.5
Leptomonas	stratiomyiae	Stratiomyia	chameleon	Intestine of larvae and adults	Insecta	Wallace 1966		19								38
Leptomonas	tortum	Camptopus	lateralis		Insecta	Wallace 1966	16	25								38							20.5					9
Paratrypanosoma	confusum	Culex	pipens	Gut	Insecta	Flegontov et al. 2013	7.2	16.2	9.8	2.1	1.5	2.9	2	0.3	7	39.9	12.2	4.8					9.8	2	12.2			9	1.4	32.9
Phytomonas	serpens	Phthia	picta	Salivary glands	Insecta	Jankevicius et al. 1989	7.9	79.1	24	17.3	1.4	2.8	2.1	0.4	0	33.5	5.9	7.8					24	2.1	5.9			71.2	1.4	33.5
Strigomonas	culicis	Culex	pipens	Midgut	Insecta	Wallace 1966	12	35			0.5	1.5			5	10							23.5	1	7.5			23	1	5
Strigomonas	culicis	Aedes	vexans	Unknown	Insecta	Teixeira et al. 2011	15	25.7	19.3	2.82	1.2	1.9	1.51	0.23	4.2	10.5	7	1.8					19.3	1.51	7			10.7	0.7	6.3
Strigomonas	galati	Phlebotomidae		Unknown	Insecta	Teixeira et al. 2011	3.4	10	6	1.2	1.3	2.8	1.8	0.6	3	7.7	5.2	1.4					6	1.8	5.2			6.6	1.5	4.7
Strigomonas	oncopelti	Oncopeltus	fasciatus	Gut	Insecta	Noguchi and Tilden 1926	12	25			2	3			10	25							18.5	2.5	17.5			13	1	15
Strigomonas	oncopelti	Oncopeltus	cingulifer	Gut	Insecta	Noguchi and Tilden 1926	12	25			2	3			10	25							18.5	2.5	17.5			13	1	15
Strigomonas	oncopelti	Lygaeus	kalmii	Gut	Insecta	Noguchi and Tilden 1926	8	12			1.8	2.5			6	12							10	2.15	9			4	0.7	6
Strigomonas	oncopelti	Asclepias	syriaca	Gut	Insecta	Noguchi and Tilden 1926	13	22			2	3.5			6	12							17.5	2.75	9			9	1.5	6
Strigomonas	oncopelti	Asclepias	nivea	Gut	Insecta	Noguchi and Tilden 1926	13	22			2	3.5			6	12							17.5	2.75	9			9	1.5	6
Strigomonas	oncopelti	Asclepias	curassavica	Gut	Insecta	Noguchi and Tilden 1926	14	20			2	4			3	12							17	3	7.5			6	2	9
Strigomonas	oncopelti	Oncopeltus	sp	Unknown	Insecta	Teixeira et al. 2011	6.6	12	8.3	1.4	2	3.3	2.5	0.3	9	16	12	2.2					8.3	2.5	12			5.4	1.3	7
Trypanosoma	acerinae	Gymnocephalus	cernuus	Bloodstream	Osteichthyes	Jastrzebski 1984	34	49			2	3.5			8	17							41.5	2.75	12.5			15	3.5	17		10.3	8.5	68.63	68.7616	10.3	8.5	68.63	68.7616
Trypanosoma	ambystomae	Ambystoma	mexicanum	Bloodstream	Amphibia	Jones and Woo 1994	13.6	29.7	24.8	0.8	2.3	5.7	3.9	0.2									24.8	3.9				16.1	1.8			38.5333	24.5333	750.413	742.477	36.35	21.75	631.982	620.946
Trypanosoma	ambystomae	Ambystoma	gracile	Bloodstream	Amphibia	Lehmann 1954	28.8	43.7	36.4		1.8	7.7	3.7		14	19.8	17						36.4	3.7	17			14.9	4	2.8						36.35	21.75	631.982	620.946
Trypanosoma	ampanense	Rana	blythi	Bloodstream	Amphibia	Miyata and Yong 1994	62.8	80	71.8	4.64	12	20.3	14.1	2	3.4	13.7	8.4	2.55	13.7	18.6	15.5	1.28	71.8	14.1	8.4	15.5	64.7	17.2	6.2	5.3	20.6805					23.781	14.519	272.385	271.18
Trypanosoma	avium	Corvus	frugilegus	Bloodstream	Aves	Baker 1956	35	57.5	43.7		3.5	6	4.6		4.5	10.2	7.4						43.7	4.6	7.4			22.5	1.4	2.8						12.6	6.625	65.8825	65.5611
Trypanosoma	avium	Serinus	canaria	Bloodstream	Aves	Baker 1956	34.9	54.3	47.7		3.5	9	5.7		3.7	12.7	7.2						47.7	5.7	7.2			19.4	3.3	5.5						11.4	7.1	63.06	63.5701
Trypanosoma	avium	Turdus	merula	Bloodstream	Aves	Baker 1956	48.2	60.3	52.1		5	6	5.5		4.5	7	5.2						52.1	5.5	5.2			12.1	0.5	1.8						11.5286	6.38571	57.9457	57.8196
Trypanosoma	avium	Corvus	monedula	Bloodstream	Aves	Baker 1956			54.7				4.5										54.7	4.5												12.6	6.625	65.8825	65.5611
Trypanosoma	balistes	Balistes	gmelin	Bloodstream	Osteichthyes	Saunders 1959			43.5				3				12						43.5	3	12											9.2	6.6	47.69	47.6894
Trypanosoma	binneyi	Ornithorhynchus	anatinus	Bloodstream	Mammalia	Mackerras 1959	47	67			11	15											57	13				20	4			5.2	5.2		21.2372	5.2	5.2		21.2372
Trypanosoma	bisalpurensis	Bufo	melanosticus	Bloodstream	Amphibia	Gupta, Gupta and Gangwar 2012			41				2.31				5.5				1.4		41	2.31	5.5	1.4	45.1									20.0125	12.675	202.285	199.223
Trypanosoma	brucei brucei	Glossina	tachinoides	Salivary glands	Insecta	Lloyd and Johnson 1924	13.3	18	15.8		1.4	3	2.2		1.1	3.5	2.1						15.8	2.2	2.1			4.7	1.6	2.4										Biased to metacyclics.
Trypanosoma	brucei gambiense	Glossina	tachinoides	Salivary glands	Insecta	Lloyd and Johnson 1924	12.1	17.3	14.6		1	2.5	1.5		0.5	2.8	1.7						14.6	1.5	1.7			5.2	1.5	2.3										Biased to metacyclics.
Trypanosoma	bufophelebotomi	Bufo	boreas halophilus	Bloodstream	Mammalia	Gupta, Gupta and Gangwar 2012	42	67	54.7				5				13						54.7	5	13			25								20.0125	12.675	202.285	199.223
Trypanosoma	bufophelebotomi	Bufo	americanus	Bloodstream	Mammalia	Gupta, Gupta and Gangwar 2012	40	72	60.4		4	14	8.2		11	18	16.1		15	33	23.6		60.4	8.2	16.1	23.6	52.9	32	5.8	1.9	37.5979	17.35	11.1	152.74	151.256	20.0125	12.675	202.285	199.223
Trypanosoma	bufophlebotomi	Bufo	americanus	Bloodstream	Amphibia	Werner and Walewski	40	72	60.4		4	14	8.2		11	18	16.1		15	33	23.6		60.4	8.2	16.1	23.6	52.9	32	5.8	1.9	37.5979	17.35	11.1	152.74	151.256	20.0125	12.675	202.285	199.223
Trypanosoma	bulat	Rana	blythi	Bloodstream	Amphibia	Miyata and Yong 1994	21.7	31.1	28.5	2.39	6.6	14	9.8	2.35	0	0	0	0	6.6	14	9.8	2.35	28.5	9.8	0	9.8	18.7	9.4	4.2	0	12.1156					23.781	14.519	272.385	271.18
Trypanosoma	burrensoni	Anguilla	rostrata	Bloodstream	Amphibia	Jones and Woo 1993	32.8	44.8	38.6	2.8	2	4	2.7	0.4	10.1	16.8	13.8	1.6	2	4.9	3.8	0.6	38.6	2.7	13.8	3.8	48.6	12	1.3	3	14.0861	12.25	7.8	75.16	75.0448	13.1833	8.31667	86.3317	86.1121
Trypanosoma	burrensoni	Anguilla	rostrata	Bloodstream	Amphibia	Jones and Woo 1993	31.4	44	37.7	2.4	2.2	3.6	3	0.7	7	19.7	14.9	2.9	2.1	4.6	3.3	0.5	37.7	3	14.9	3.3	49.3	12.6	0.6	4.8	18.1984	12.25	7.8	75.16	75.0448	13.1833	8.31667	86.3317	86.1121
Trypanosoma	burrensoni	Anguilla	rostrata	Bloodstream	Osteichthyes	Jones and Woo 1993	34.2	42.7	38.7	2.2	1.6	3.2	2.5	0.4	9.6	16.3	13.7	1.3	1	4.4	3	0.6	38.7	2.5	13.7	3	49.4	8.5	0.7	2.6	11.4196	12.25	7.8	75.16	75.0448	13.1833	8.31667	86.3317	86.1121
Trypanosoma	cervi	Alces	alces	Bloodstream	Mammalia	Kingston, Thorne, Thomas, McHolland and Trueblood 1981	27	35	30.25	3.4	2	3	2.75	0.5	11.2037	7.03488	8.05807		6	10	7.75	1.7	30.25	2.75	8.05807	7.75	30.5581	8	0.25	1.02319	10.2162	6.5	6.5		33.1831	6.5	6.5		33.1831
Trypanosoma	cervi	Cervus	canadensis	Bloodstream	Osteichthyes	Kingston and Morton 1975	32	56	45.4		3	8	4.6		3	11	6.6		5	20	12.2		45.4	4.6	6.6	12.2	39.8	24	3.4	4.4	29.4657	5.5	5.5		23.7583	5.48	5.48		23.5858
Trypanosoma	cobitis	Cottus	gobio	Bloodstream	Mammalia	Letch 1979	22	48	35.1				3.8		5	24	13.9						35.1	3.8	13.9			26		10.1		12.7	8.8	87.36	87.7761	12.7	8.8	87.36	87.7761
Trypanosoma	cobitis	Cottus	gobio	Bloodstream	Mammalia	Letch 1979	22	44	32.5				3.3		5	16	11						32.5	3.3	11			22		5		12.7	8.8	87.36	87.7761	12.7	8.8	87.36	87.7761
Trypanosoma	cobitis	Phoxinus	phoxinus	Bloodstream	Osteichthyes	Letch 1979	30	43	38.2				2.6		4	15	11.7						38.2	2.6	11.7			13		3.3		12.7	8.8	87.36	87.7761	12.7	8.8	87.36	87.7761
Trypanosoma	cobitis	Phoxinus	phoxinus	Bloodstream	Osteichthyes	Letch 1979	29	40	35				3.2		9	16	11.5						35	3.2	11.5			11		4.5		12.7	8.8	87.36	87.7761	12.7	8.8	87.36	87.7761
Trypanosoma	cobitis	Gasterosteus	aculeatus	Bloodstream	Osteichthyes	Letch 1979	14	40	33.9				3.7		8	17	11.5						33.9	3.7	11.5			26		5.5						9.5	8.5	63.35	63.4209
Trypanosoma	cobitis	Gasterosteus	aculeatus	Bloodstream	Osteichthyes	Letch 1979	31	41	35.8				4.4		6	14	10.7						35.8	4.4	10.7			10		3.3						9.5	8.5	63.35	63.4209
Trypanosoma	cobitis	Gobio	gobio	Bloodstream	Osteichthyes	Letch 1979	21	39	32				2.6		7	16	10.7						32	2.6	10.7			18		5.3		11.9	8.8	81.92	82.2469	11.9	8.8	81.92	82.2469
Trypanosoma	congolense	Glossina	tachinoides	Salivary glands	Insecta	Lloyd and Johnson 1924	8.9	13	11.1		0.9	2.4	1.6										11.1	1.6				4.1	1.5											Biased to metacyclics.
Trypanosoma	congolense	Glossina	palpalis	Salivary glands	Insecta	Lloyd and Johnson 1924	9.2	13.6	11.1		1.3	2.2	1.7										11.1	1.7				4.4	0.9											Biased to metacyclics.
Trypanosoma	congolense	Glossina	mortisans	Salivary glands	Insecta	Lloyd and Johnson 1924	9	13	11.2		1.2	2.5	1.6										11.2	1.6				4	1.3											Biased to metacyclics.
Trypanosoma	copemani	Potorous	gilbertii	Bloodstream	Mammalia	Austen et al. 2009	14.2	36.1	26.1	1	2.8	15.4	6.6	0.4	8.7	16.3	10.8	0.4	4.1	17.5	8.1	0.5	26.1	6.6	10.8	8.1	28.8	21.9	8.8	5.5	27.4029					6.4	6.4		32.1699
Trypanosoma	corvi	Corvus	splendens	Bloodstream	Aves	Nandi and Bennet 1994	40	56			3	5											48	4				16	5							12.6	6.625	65.8825	65.5611
Trypanosoma	corvi	Corvus	frugilegus	Bloodstream	Aves	Nandi and Bennet 1994	35	57.5	49.2		3.5	6	4.6		4.5	10.2	7.4		4.7	20	10.9		49.2	4.6	7.4	10.9	45.7	22.5	1.4	2.8	27.8449					12.6	6.625	65.8825	65.5611
Trypanosoma	corvi	Garrulus	lanceolatus	Bloodstream	Aves	Nandi and Bennet 1994	29	44	34.7		3.5	7	5.5						5.5	13.2	7.5		34.7	5.5		7.5		15	1.5							12.3	6.5	63.31	62.7926
Trypanosoma	danilewskyi	Carassius	auratus	Bloodstream	Osteichthyes	Woo and Black 1984	12.88	19.07			1.79	2.83			9.55	13.07			0.49	2.11			15.975	2.31	11.31	1.3	25.985	6.19	2.83	13.07	7.3028	13.4	8.75	92.21	92.0879	13.4	8.75	92.21	92.0879
Trypanosoma	diemyctyli	Triturus	viridescens	Bloodstream	Amphibia	Nigrelli 1929	46.4	65	53		2.5	5	3.8										53	3.8				18.6	1.2							33.3667	20.3667	535.93	533.731
Trypanosoma	diemyctyli	Triturus	viridescens	Bloodstream	Amphibia	Nigrelli 1929	63.5	79.4	71				8.2										71	8.2				15.9								33.3667	20.3667	535.93	533.731
Trypanosoma	evansi	Syncerus	caffer	Bloodstream	Mammalia	John, Nedunchelliyan and Venkataraman 2002			16.06	0.37			2	0.01			5.66	0.14			2.16	0.05	16.06	2	5.66	2.16	19.56					5.4	5.4		22.9022	5.4	5.4		22.9022
Trypanosoma	evansi	Bos	taurus	Bloodstream	Mammalia	John, Nedunchelliyan and Venkataraman 2002			15.2	0.32			1.95	0.02			5.4	0.13			1.95	0.04	15.2	1.95	5.4	1.95	18.65					5.84	5.84		26.7865	5.725	5.725		25.7419
Trypanosoma	evansi	Canis	familiaris	Bloodstream	Mammalia	John, Nedunchelliyan and Venkataraman 2002			13.01	0.22			1.92	0.02			4.64	0.1			1.91	0.04	13.01	1.92	4.64	1.91	15.74					6.94	6.94		37.8276	6.95833	6.95833		38.0277
Trypanosoma	evansi	Equus	ferus	Bloodstream	Mammalia	Tamarit, TejedorJunco, Gonzalez, Alberola and Gutierrez 2010			16.21	2.52			2.79	0.62			7.66	1.84			0.35	0.16	16.21	2.79	7.66	0.35	23.52									5.54167	5.54167		24.1196
Trypanosoma	evansi	Camelus	dromedarius	Bloodstream	Mammalia	Tamarit, TejedorJunco, Gonzalez, Alberola and Gutierrez 2010			18.375	2.92			1.89	0.37			8.82	1.9175			0.42	0.17	18.375	1.89	8.82	0.42	26.775					8.43333	4.2		27.8188	7.91667	4.1		25.4927
Trypanosoma	everetti	Parus	major	Bloodstream	Aves	Benett et al. 1994			23	1.9			6.3	1.4			6.5	1.7			0.9		23	6.3	6.5	0.9	28.6									11	6.05	52.325	52.2682
Trypanosoma	freitasi	Didelphis	azarae	Bloodstream	Chondrichthyes	Lainson et al. 2008	36	40			7.5	10			11	13			9.5	12.5			38	8.75	12	11	39	4	10	13	5.38516					7.5	7.5		44.1786
Trypanosoma	gallinarum	Gallus	domesticus	Bloodstream	Aves	Sehgal, Valkiunas, Lezhova and Smith	54.5	76.3	64.7	7.9	3.8	7.8	5.8	1.3	7.8	12.2	10.1	1.7	0.6	1.1	0.8	0.2	64.7	5.8	10.1	0.8	74	21.8	2	2.1	22.2507	12.1	7.3	69.55	69.3742	12.1	7.3	69.55	69.3742
Trypanosoma	gargantua	Raja	nasuta	Bloodstream	Osteichthyes	Yeld and Smit 2006	66.7	131.1			4.6	13.7					0						98.9	9.15	0			64.4	13.7							23.6667	14.9	276.917	276.958
Trypanosoma	gaumontis	Bufo	americanus	Bloodstream	Amphibia	Fantham, Porter & Richardson 1942	15	20.7			1.3	1.85											17.85	1.575				5.7	1.85			17.35	11.1	152.74	151.256	20.0125	12.675	202.285	199.223
Trypanosoma	giganteum	Raja	oxyrhynchus	Bloodstream	Chondrichthyes	Yeld and Smit 2006			100				8		25	30							100	8	27.5					30						23.6667	14.9	276.917	276.958
Trypanosoma	granulosum	Anguilla	anguilla	Bloodstream	Osteichthyes	Jones and Woo 1993	14.2	54.8	28.3	11.4	1.8	3.7	2.5	2.5	7.5	19.7	12.5	3.3	0.6	4	1.6	0.8	28.3	2.5	12.5	1.6	39.2	40.6	1.2	7.2	42.6305	14.6	8.9	102.17	102.055	13.1833	8.31667	86.3317	86.1121
Trypanosoma	grossi	Apodemus	flavicollis	Bloodstream	Mammalia	Karbowiak and Wita 2004	16.27	28.05	23	2.31	0.79	2.56	1.43	0.3	3.66	12.79	7.59	1.35	2.32	5.78	3.7	0.65	23	1.43	7.59	3.7	26.89	11.78	1.13	5.2	15.4451					6.6	6.6		34.2119
Trypanosoma	grossi	Apodemus	agrarius	Bloodstream	Mammalia	Karbowiak et al. 2009	11.8	26.4	24.09	3.06	0.93	2.4	1.46	0.26	5.09	15.33	8.88	1.81	1.2	6.03	3.95	1.19	24.09	1.46	8.88	3.95	29.02	14.6	0.94	6.45	20.4107					6.6	6.6		34.2119
Trypanosoma	indicum	Funambulus	palmarum	Bloodstream	Mammalia	Sato, AlAdhami and Kamiya 2007	13.8	27.9	22.3		1.4	4.7	2.6		3.8	8.5	5.9		1.9	4.7	3.4		22.3	2.6	5.9	3.4	24.8	14.1	2.1	2.6	15.2053	6.6	6.6		34.2119	6.6	6.6		34.2119
Trypanosoma	irwini	Phascolarctos	cinereus	Bloodstream	Mammalia	McInnes 2009	21.8	28.4	26	0.7	1.9	4.5	3	0.3	8.6	12.8	10.3	0.9	3	5.2	3.6	0.3	26	3	10.3	3.6	32.7	6.6	1.5	2.5	8.32231	9	9		63.6173	9	9		63.6173
Trypanosoma	lavalia	Bufo	americanus	Bloodstream	Amphibia	Fantham, Porter & Richardson 1942	31.1	35.5			3.9	4.4			1.5	2.6							33.3	4.15	2.05			4.4	4.4	2.6		17.35	11.1	152.74	151.256	20.0125	12.675	202.285	199.223
Trypanosoma	lewisi	Rattus	norvegicus	Bloodstream	Mammalia	Mo, Zhang, Jiang, Tan, Shi and Huang 2008			16.97	1.4			2.03	0.52			7.1	1.27					16.97	2.03	7.1							6.5	6.5		33.1831	6.46	6.46		32.7759
Trypanosoma	loricatum	Rana	nigromaculata	Bloodstream	Amphibia	Werner 1993	36	57	47	6.38	19	35	28	4.09					8	26	16	5.11	47	28		16		21	7			21.8	14.3	244.84	244.84	23.781	14.519	272.385	271.18
Trypanosoma	lucknowi	Macaca	mulatta	Bloodstream	Mammalia	Weinman, White and Antipa 1984	24	47					2.4	3.6			3.1						35.5	2.4	3.1			23				7.13333	7.13333		39.9645	7.17368	7.17368		40.418
Trypanosoma	maleisiense	Rana	blythi	Bloodstream	Amphibia	Miyata and Yong 1994	51.4	74.2	59.9	5.18	10.9	22.9	15.3	2.17					8.6	24.3	15.2	2.52	59.9	15.3		15.2		22.8	7.6							23.781	14.519	272.385	271.18
Trypanosoma	melophagium	Ovis	aries	Bloodstream	Mammalia	Hoare 1923			49				3.83333				6						49	3.83333	6							4.775	4.775		17.9076	4.75	4.75		17.7205
Trypanosoma	midaii	Rana	blythi	Bloodstream	Amphibia	Miyata and Yong 1994	39.4	58.6	44.6	5.5	6.3	16.1	10.3	2.86	2.9	14.3	9.1	3.22	8.6	21.4	12.7	3.5	44.6	10.3	9.1	12.7	41	19.2	5.8	5.2	27.3686					23.781	14.519	272.385	271.18
Trypanosoma	minasense	Callithrix	penicillata	Bloodstream	Mammalia	Ziccardi and LourencodeOliveira 1998			25.83		2.48	3.88					4.87				7.82		25.83	3.18	4.87	7.82	22.88		3.88							7.1	7.1		39.5919
Trypanosoma	minasense	Callithrix	jacchus	Bloodstream	Mammalia	Ziccardi and LourencodeOliveira 1998	16.4	32.4	54		2.6	4.4	3.5		5.4	9	6.6		6.8	14	10.7		54	3.5	6.6	10.7	49.9	16	0.9	2.4	59.8437	7	7		38.4845	7.1	7.1		39.5919
Trypanosoma	minasense	Callithrix	jacchus	Bloodstream	Mammalia	Ziccardi and LourencodeOliveira 1998	29	36			4	6			8	10			10	15			32.5	5	9	12.5	29	7	6	10	8.83176	7	7		38.4845	7.1	7.1		39.5919
Trypanosoma	minasense	Saimiri	nigricollis	Bloodstream	Mammalia	Ziccardi and LourencodeOliveira 1998	24.5	40.5	32.5		1.5	2.5	2		4.5	6.5	5.5		8.5	17			32.5	2	5.5	12.75	25.25	16	0.5	1	18.2277					6	6		28.2743
Trypanosoma	montrealis	Bufo	americanus	Bloodstream	Amphibia	Fantham, Porter & Richardson 1942	45	55			1.8	6			3.5	5							50	3.9	4.25			10	6	5		17.35	11.1	152.74	151.256	20.0125	12.675	202.285	199.223
Trypanosoma	murmanense	Gadus	morhua	Bloodstream	Osteichthyes	Karlsbakk and Nylund 2006	59.5	75	66.5	4.3	2	3.5	2.7	0.4	6	13.5	8.5	2.6	5.5	10	7.1	1.2	66.5	2.7	8.5	7.1	67.9	15.5	0.8	5	17.9692	12.05	8.05	76.53	76.1856	12.05	8.05	76.53	76.1856
Trypanosoma	musculi	Mus	musculus	Bloodstream	Mammalia	Kendall 1906	10	16			2	3.5			3	4							13	2.75	3.5			6	3.5	4		6	6		28.2743	6	6		28.2743
Trypanosoma	myoxocephali	Myoxocephalus	octodecimspinosus	Bloodstream	Osteichthyes	Fantham, Porter & Richardson 1942	41.5	49					3				3						45.25	3	3			7.5								12.2333	9.06667	86.9867	87.1129
Trypanosoma	nabiasi	Oryctolagus	cuniculus	Bloodstream	Mammalia	Channon and Wright 1927			15.21				1.35				8.96						15.21	1.35	8.96							6.5	6.5		33.1831	6.5	6.5		33.1831
Trypanosoma	ontarioensis	Corvus	brachyrhynchos	Bloodstream	Aves	Nandi and Bennet 1994	15.3	24.5	18		2	3.9	2.6		5.7	11.6	8.4		0.8	2	1.4		18	2.6	8.4	1.4	25	9.2	1.3	3.2	11.135					12.6	6.625	65.8825	65.5611
Trypanosoma	parkeri	Marmota	flaveiventis	Bloodstream	Mammalia	Sato, AlAdhami and Kamiya	15.8	21.4	18.2		1.4	2.1	1.4		9.1	20.3	11.5		1.4	2.8	2.1		18.2	1.4	11.5	2.1	27.6	5.6	0.7	8.8	12.8554					7.3	7.3		41.8539
Trypanosoma	percae	Perca	flavenscens	Bloodstream	Osteichthyes	Fantham, Porter & Richardson 1942	28.9	32.5			3.4	4.2			5.3	6.9							30.7	3.8	6.1			3.6	4.2	6.9						12.1	9	85.48	85.5299
Trypanosoma	percae	Perca	fluviatilis	Bloodstream	Osteichthyes	Brumpt 1906			57				3				16						57	3	16							12.1	9	85.48	85.5299	12.1	9	85.48	85.5299
Trypanosoma	pipientis	Rana	septentrionalis	Bloodstream	Amphibia	Barta and Desser 1984	36.1	44.3	39.2		1.6	4.1	2.6		16.4	23	19.4						39.2	2.6	19.4			8.2	1.5	3.6						23.781	14.519	272.385	271.18
Trypanosoma	pleuronectidium	Gadus	morhua	Bloodstream	Osteichthyes	Karlsbakk and Nylund 2006	40	74	57.9	5.4	2.5	7	3.7	0.8	0	14.5	5.1	2.6	1.5	6.5	3.2	0.8	57.9	3.7	5.1	3.2	59.8	34	3.3	9.4	37.6232	12.05	8.05	76.53	76.1856	12.05	8.05	76.53	76.1856
Trypanosoma	polygranularis	Francolinus	lathami	Bloodstream	Aves	Valkiunas, Lexhova, Carlson and Sehgal 2001	17	23	20.6	1.2	2.7	4.4	3.5	0.4	7.7	11.6	10	1					20.6	3.5	10			6	0.9	1.6						12.1	6.3	59.54	59.8709
Trypanosoma	pseupodium	Bufo	americanus	Bloodstream	Amphibia	Werner and Walewski	20	33	25.6		3	6	4.5		3	4	3.3						25.6	4.5	3.3			13	1.5	0.7		17.35	11.1	152.74	151.256	20.0125	12.675	202.285	199.223
Trypanosoma	rajae	Raja	sp	Bloodstream	Osteichthyes	Yeld and Smit 2006	55	60					6				20						57.5	6	20			5								23.6667	14.9	276.917	276.958
Trypanosoma	ranarum	Bufo	americanus	Bloodstream	Amphibia	Barta and Desser 1984	32.8	65.6	54.6		9.8	14.8	12.1		4.1	16.4	13.6						54.6	12.1	13.6			32.8	2.7	2.8		17.35	11.1	152.74	151.256	20.0125	12.675	202.285	199.223
Trypanosoma	ranarum	Rana	sylvatica	Bloodstream	Amphibia	Barta and Desser 1984	32.8	65.6	54.6		9.8	14.8	12.1		4.1	16.4	13.6						54.6	12.1	13.6			32.8	2.7	2.8		25.5	16.5	330.46	330.456	23.781	14.519	272.385	271.18
Trypanosoma	ranarum	Rana	catesbeiana	Bloodstream	Amphibia	Barta and Desser 1984	32.8	65.6	54.6		9.8	14.8	12.1		4.1	16.4	13.6						54.6	12.1	13.6			32.8	2.7	2.8		25.9	14.16	288.458	288.04	23.781	14.519	272.385	271.18
Trypanosoma	ranarum	Rana	clamitans	Bloodstream	Amphibia	Barta and Desser 1984	32.8	65.6	54.6		9.8	14.8	12.1		4.1	16.4	13.6						54.6	12.1	13.6			32.8	2.7	2.8		22.75	13.45	240.015	240.322	23.781	14.519	272.385	271.18
Trypanosoma	ranarum	Bufo	americanus	Bloodstream	Amphibia	Gupta, Gupta and Gangwar 2012			54.6				12.1				13.6						54.6	12.1	13.6							17.35	11.1	152.74	151.256	20.0125	12.675	202.285	199.223
Trypanosoma	rangeli	Mus	musculus	Bloodstream	Mammalia	Ziccardi and LourencodeOliveira 1998	16.2	31.2	22.2		1	2.3	2		5	11	8.8		2	8.3	3.2		22.2	2	8.8	3.2	27.8	15	0.3	2.2	18.0859	6	6		28.2743	6	6		28.2743
Trypanosoma	rotatorium	Rana	catesbiana	Bloodstream	Amphibia	Fantham, Porter & Richardson 1943	47.4	72.6			3	26.7			1.5	8.5							60	14.85	5			25.2	26.7	8.5						23.781	14.519	272.385	271.18
Trypanosoma	rotatorium	Rana	clamitans	Bloodstream	Amphibia	Fantham, Porter & Richardson 1944	47.4	72.6			3	26.7			1.5	8.5							60	14.85	5			25.2	26.7	8.5		22.75	13.45	240.015	240.322	23.781	14.519	272.385	271.18
Trypanosoma	rotatorium	Rana	pipiens	Bloodstream	Amphibia	Fantham, Porter & Richardson 1945	47.4	72.6			3	26.7			1.5	8.5							60	14.85	5			25.2	26.7	8.5		21.9333	13.8667	240.453	238.873	23.781	14.519	272.385	271.18
Trypanosoma	rotatorium	Bufo	gargantuans	Bloodstream	Amphibia	Werner 1993	18	32	27	3.68	9	14	12	1.68	17	21	18	1.82	1	6	2.6	1.55	27	12	18	2.6	42.4	14	2	3	15.7191					20.0125	12.675	202.285	199.223
Trypanosoma	rotatorium	Rana	limnocharis	Bloodstream	Amphibia	Werner 1993	32	54	38	3.85	12	23	17	3.42	12	21	17	2.59	2	8	4.6	1.51	38	17	17	4.6	50.4	22	6	4	25.2143					23.781	14.519	272.385	271.18
Trypanosoma	rotatorium	Rana	nigromaculata	Bloodstream	Amphibia	Werner 1993	27	44	37	3.6	11	27	17	3.58	7	22	18	3.7	1	10	4.4	2.08	37	17	18	4.4	50.6	17	10	4	24.6357	21.8	14.3	244.84	244.84	23.781	14.519	272.385	271.18
Trypanosoma	rotatorium	Rana	clamitans	Bloodstream	Amphibia	Werner 1993	51	73	61	6.44	19	32	24	4.13									61	24				22	8			22.75	13.45	240.015	240.322	23.781	14.519	272.385	271.18
Trypanosoma	rotatorium	Rana	catesbeiana	Bloodstream	Amphibia	Barta and Desser 1984	57.8	78.2	67.4		23.8	39.1	30.8										67.4	30.8				20.4	8.3			25.9	14.16	288.458	288.04	23.781	14.519	272.385	271.18
Trypanosoma	rotatorium	Rana	clamitans	Bloodstream	Amphibia	Barta and Desser 1984	57.8	78.2	67.4		23.8	39.1	30.8										67.4	30.8				20.4	8.3			22.75	13.45	240.015	240.322	23.781	14.519	272.385	271.18
Trypanosoma	rotatorium	Rana	septentrionalis	Bloodstream	Amphibia	Barta and Desser 1984	57.8	78.2	67.4		23.8	39.1	30.8										67.4	30.8				20.4	8.3							23.781	14.519	272.385	271.18
Trypanosoma	rotatorium	Bufo	stomaticus	Bloodstream	Amphibia	Gupta, Gupta and Gangwar 2012			33.07				10.05				16				3.53		33.07	10.05	16	3.53	45.54									20.0125	12.675	202.285	199.223
Trypanosoma	rotatorium	Bufo	melanosticus	Bloodstream	Amphibia	Gupta, Gupta and Gangwar 2012			31.24				8.5				11.44				1.6		31.24	8.5	11.44	1.6	41.08									20.0125	12.675	202.285	199.223
Trypanosoma	rotatorium	Bufo	gargarizans	Bloodstream	Amphibia	Gupta, Gupta and Gangwar 2012	18	32	27		9	14	12		7	21	18		1	6	2.3		27	12	18	2.3	42.7	14	2	3	20.6605					20.0125	12.675	202.285	199.223
Trypanosoma	saimirii	Saimiri	sciureus	Bloodstream	Mammalia	Ziccardi and LourencodeOliveira 1998	20.75	25.75	23.25		2.5	3			6.2	9.3	7.75				5.38		23.25	2.75	7.75	5.38	25.62	5	3	1.55		6	6		28.2743	6	6		28.2743
Trypanosoma	saimirii	Saimiri	sciureus	Bloodstream	Mammalia	Ziccardi and LourencodeOliveira 1998	11.6	18.4	15.7		2.4	3.4	2.8		9	10.4	7.6		3.8	7.6	5.3		15.7	2.8	7.6	5.3	18	6.8	0.6	2.8	9.07403	6	6		28.2743	6	6		28.2743
Trypanosoma	samueli	Didelphis	marsupialis	Bloodstream	Chondrichthyes	Lainson et al. 2008			36.3				3.1	0.2							12.4	0.99	36.3	3.1		12.4						7.4	7.4		43.0084	7.5	7.5		44.1786
Trypanosoma	schmidti	Bufo	americanus	Bloodstream	Amphibia	Werner and Walewski	51	75	59.4		3	13	7.3		10	16	12.3		12	29	19.4		59.4	7.3	12.3	19.4	52.3	24	5.7	3.7	30.62	17.35	11.1	152.74	151.256	20.0125	12.675	202.285	199.223
Trypanosoma	schmidti	Bufo	americanus	Bloodstream	Amphibia	Gupta, Gupta and Gangwar 2012	51	75	59.4		3	13	7.3		10	16	12.3		12	29	19.4		59.4	7.3	12.3	19.4	52.3	24	5.7	3.7	30.62	17.35	11.1	152.74	151.256	20.0125	12.675	202.285	199.223
Trypanosoma	scylli	Scyliorhinus	stellaris	Bloodstream	Chondrichthyes	Yeld and Smit 2006	54	61			5	6					14						57.5	5.5	14			7	6			25.4	14.3	285.15	285.272	25.4	15.4	306.875	307.216
Trypanosoma	sp	Rana	boulengeri	Bloodstream	Amphibia	Werner 1993	68	69	69	0	8	9	8.7	0.58	17	18	18	0.58	23	24	24	0.58	69	8.7	18	24	63	1	0.3	0	2.41421					23.781	14.519	272.385	271.18
Trypanosoma	sp	Gadus	morhua	Bloodstream	Osteichthyes	Karlsbakk and Nylund 2006	24.5	33	29.3	2.4	1	2.5	1.8	0.3	9.5	12.5	10.9	1	2.5	4.5	3.3	0.6	29.3	1.8	10.9	3.3	36.9	8.5	0.7	1.6	9.25173	12.05	8.05	76.53	76.1856	12.05	8.05	76.53	76.1856
Trypanosoma	sp	Columba	livia	Bloodstream	Aves	Hanna 1903	45	60			6	8											52.5	7				15	8							12.025	6.9	65.0075	65.1664
Trypanosoma	sp	Corvus	splendens	Bloodstream	Aves	Hanna 1904	40	56			3	4.5											48	3.75				16	4.5							12.6	6.625	65.8825	65.5611
Trypanosoma	sp	Camelus	dromedarius	Bloodstream	Mammalia	Yakimoff 1918	13.84	17.75			14.2	2.84			4.26	8.52							15.795	8.52	6.39			3.91	2.84	8.52		8.43333	4.2		27.8188	7.91667	4.1		25.4927
Trypanosoma	theileri	Bos	taurus	Bloodstream	Osteichthyes	Rodrigues et al. 2003	34	45			2.4	3.8			10	23							39.5	3.1	16.5			11	3.8	23		5.84	5.84		26.7865	5.725	5.725		25.7419
Trypanosoma	tsunezomiyatai	Rana	limnocharis	Bloodstream	Amphibia	Werner 1993	23	40	28	3.2	5	11	7.6	1.38									28	7.6				17	3.4							23.781	14.519	272.385	271.18
Trypanosoma	vivax	Bubalus	bubalus	Bloodstream	Mammalia	Shaw and Lainson 1972	12.28	18.08	15.85	1.38	1.5	2.5	2.06		4.6	8.5	6.92	1.03					15.85	2.06	6.92			5.8	0.44	1.58						5.5	5.5		23.7583
Trypanosoma	vivax	Ovis	aries	Bloodstream	Mammalia	Shaw and Lainson 1972	11.69	18.19	15.23	1.78	1.5	2.5	2		5	10	7.31	1.14					15.23	2	7.31			6.5	0.5	2.69		4.775	4.775		17.9076	4.75	4.75		17.7205
Trypanosoma	vivax	Glossina	tachinoides	Salivary glands	Insecta	Lloyd and Johnson 1924	10.3	18.8	14.4		1	2.9	1.8		1.2	7.8	3.9						14.4	1.8	3.9			8.5	1.9	6.6										Biased to metacyclics.
Trypanosoma	vivax	Glossina	palpalis	Salivary glands	Insecta	Lloyd and Johnson 1924	11.6	19.1	14.9		1.2	2.8	1.9		2.4	6.5	4.3						14.9	1.9	4.3			7.5	1.6	4.1										Biased to metacyclics.
Trypanosoma	vivax	Glossina	mortisans	Salivary glands	Insecta	Lloyd and Johnson 1924	11.3	18.5	14.8		1	2.5	1.6		2.5	7	4.1						14.8	1.6	4.1			7.2	1.5	4.5										Biased to metacyclics.
Trypanosoma	winchesiense	Cyprinus	carpio	Bloodstream	Osteichthyes	Qadri 1962	21.5	37.5			2.5	3			8	17.5							29.5	2.75	12.75			16	3	17.5		11.9	7.4	68.99	69.1622	11.9	7.4	68.99	69.1622
